# Supplementary material for: Transcriptome Profiling Analysis of Wolf Spider Pardosa pseudoannulata (Araneae: Lycosidae) after Cadmium Exposure
Source: Int J Mol Sci. 2016 Dec 3;17(12):2033. doi: 10.3390/ijms17122033 (PMC5187833; doi:10.3390/ijms17122033)
Supplement: Supplementary file 1 [file ijms-17-02033-s001.zip]

Archive with 3 entries (2 files):
- ijms-157326-Supplementary Materials/
- ijms-157326-Supplementary Materials/ijms-157326-supplementary-Tables.xlsx
- ijms-157326-Supplementary Materials/ijms-157326-supplementary.pdf
