# Supplementary material for: Transcriptome Profiling Analysis of Wolf Spider Pardosa pseudoannulata (Araneae: Lycosidae) after Cadmium Exposure
Source: Int J Mol Sci. 2016 Dec 3;17(12):2033. doi: 10.3390/ijms17122033 (PMC5187833; doi:10.3390/ijms17122033)
Supplement: Supplementary file 1 [file ijms-17-02033-s001.zip › ijms-157326-Supplementary Materials/ijms-157326-supplementary-Tables.xlsx]

## Sheet: Table S1
Table S1. Pathway annotation and classification of unigenes.
Category	Pathway	Number of pathway	Unigene count
Metabolism	Carbohydrate metabolism	14	494
	Energy metabolism	6	218
	Lipid metabolism	16	445
	Nucleotide metabolism	2	298
	Amino acid metabolism	13	428
	Metabolism of other amino acids	8	118
	Glycan biosynthesis and metabolism	13	256
	Metabolism of cofactors and vitamins	12	165
	Metabolism of terpenoids and polyketides	6	49
	Biosynthesis of other secondary metabolites	12	62
	Xenobiotics biodegradation and metabolism	9	116
Genetic information processing	Transcription	3	209
	Translation	5	491
	Folding, sorting and degradation	7	435
	Replication and repair	7	244
Environmental information processing	Membrane transport	2	49
	Signal transduction	27	2134
	Signaling molecules and interaction	4	254
Cellular processes	Transport and catabolism	5	492
	Cell motility	1	124
	Cell growth and death	7	427
	Cellular community	5	461
Organismal systems	Immune system	16	616
	Endocrine system	14	1012
	Circulatory system	3	231
	Digestive system	9	537
	Excretory system	5	158
	Nervous system	10	732
	Sensory system	5	181
	Development	3	179
	Environmental adaptation	5	122

## Sheet: Table S2
Table S2. Top GO analysis.
#GO_classify1	GO.ID	Term	Annotated	Significant	Expected	KS
TL vs TC
cellular component	GO:0030286	dynein complex	48	3	1.62	5.1e-05
cellular component	GO:0005887	integral component of plasma membrane	71	0	2.4	7.5e-05
cellular component	GO:0005858	axonemal dynein complex	22	2	0.74	7.7e-05
cellular component	GO:0005886	plasma membrane	285	5	9.64	0.0012
cellular component	GO:0030054	cell junction	106	0	3.58	0.0016
cellular component	GO:0016020	membrane	1131	28	38.24	0.0021
cellular component	GO:0016021	integral component of membrane	502	5	16.97	0.0031
cellular component	GO:0005891	voltage-gated calcium channel complex	16	0	0.54	0.005
cellular component	GO:0097060	synaptic membrane	46	0	1.56	0.024
cellular component	GO:0033180	proton-transporting V-type ATPase, V1 domain	6	0	0.2	0.0256
cellular component	GO:0005635	nuclear envelope	9	0	0.3	0.0266
cellular component	GO:0043227	membrane-bounded organelle	962	36	32.53	0.037
cellular component	GO:0044454	nuclear chromosome part	14	0	0.47	0.0467
cellular component	GO:0044456	synapse part	79	1	2.67	0.0515
cellular component	GO:0045211	postsynaptic membrane	43	0	1.45	0.0536
molecular function	GO:0003824	catalytic activity	3533	161	144.4	3.8e-09
molecular function	GO:0042302	structural constituent of cuticle	38	17	1.55	3.1e-06
molecular function	GO:0004553	hydrolase activity, hydrolyzing O-glycosyl compounds	44	2	1.8	2.4e-05
molecular function	GO:0016491	oxidoreductase activity	522	47	21.34	4e-05
molecular function	GO:0004930	G-protein coupled receptor activity	84	0	3.43	5.3e-05
molecular function	GO:0003777	microtubule motor activity	46	3	1.88	6.3e-05
molecular function	GO:0005261	cation channel activity	96	1	3.92	0.00013
molecular function	GO:0022836	gated channel activity	129	1	5.27	0.00053
molecular function	GO:0003774	motor activity	69	3	2.82	0.0008
molecular function	GO:0046873	metal ion transmembrane transporter activity	118	0	4.82	0.00185
molecular function	GO:0004812	aminoacyl-tRNA ligase activity	30	0	1.23	0.00232
molecular function	GO:0004252	serine-type endopeptidase activity	23	8	0.94	0.0046
molecular function	GO:0030594	neurotransmitter receptor activity	22	0	0.9	0.00509
molecular function	GO:0005245	voltage-gated calcium channel activity	17	0	0.69	0.00679
molecular function	GO:0048037	cofactor binding	102	5	4.17	0.00687
molecular function	GO:0008233	peptidase activity	240	28	9.81	0.00778
molecular function	GO:0003678	DNA helicase activity	18	0	0.74	0.00823
molecular function	GO:0004715	non-membrane spanning protein tyrosine kinase activity	25	1	1.02	0.00891
molecular function	GO:0004623	phospholipase A2 activity	7	0	0.29	0.00967
molecular function	GO:0005085	guanyl-nucleotide exchange factor activity	32	0	1.31	0.01388
molecular function	GO:0015079	potassium ion transmembrane transporter activity	46	0	1.88	0.01728
molecular function	GO:0008188	neuropeptide receptor activity	13	0	0.53	0.01854
molecular function	GO:0005272	sodium channel activity	9	0	0.37	0.01879
molecular function	GO:0005231	excitatory extracellular ligand-gated ion channel activity	31	1	1.27	0.01936
molecular function	GO:0008061	chitin binding	17	2	0.69	0.01984
molecular function	GO:0008528	G-protein coupled peptide receptor activity	16	0	0.65	0.02056
molecular function	GO:0001653	peptide receptor activity	16	0	0.65	0.02056
molecular function	GO:0008227	G-protein coupled amine receptor activity	20	0	0.82	0.02064
molecular function	GO:0015276	ligand-gated ion channel activity	66	1	2.7	0.0207
molecular function	GO:0022834	ligand-gated channel activity	66	1	2.7	0.0207
molecular function	GO:0005267	potassium channel activity	41	0	1.68	0.022
molecular function	GO:0008017	microtubule binding	22	0	0.9	0.02291
molecular function	GO:0008236	serine-type peptidase activity	38	10	1.55	0.02303
molecular function	GO:0017171	serine hydrolase activity	38	10	1.55	0.02303
molecular function	GO:0016887	ATPase activity	178	7	7.28	0.02325
molecular function	GO:0050254	rhodopsin kinase activity	21	0	0.86	0.02491
molecular function	GO:0016885	ligase activity, forming carbon-carbon bonds	7	0	0.29	0.02501
molecular function	GO:0004888	transmembrane signaling receptor activity	154	0	6.29	0.02554
molecular function	GO:0016874	ligase activity	172	2	7.03	0.02638
molecular function	GO:0015269	calcium-activated potassium channel activity	14	0	0.57	0.029
molecular function	GO:0005227	calcium activated cation channel activity	14	0	0.57	0.029
molecular function	GO:0022839	ion gated channel activity	14	0	0.57	0.029
molecular function	GO:0016645	oxidoreductase activity, acting on the CH-NH group of donors	13	0	0.53	0.02901
molecular function	GO:0004871	signal transducer activity	273	2	11.16	0.02951
molecular function	GO:0060089	molecular transducer activity	273	2	11.16	0.02951
molecular function	GO:0015077	monovalent inorganic cation transmembrane transporter activity	119	0	4.86	0.0324
molecular function	GO:0015297	antiporter activity	9	0	0.37	0.03291
molecular function	GO:0015631	tubulin binding	25	0	1.02	0.03448
molecular function	GO:0016614	oxidoreductase activity, acting on CH-OH group of donors	69	8	2.82	0.03468
molecular function	GO:0022804	active transmembrane transporter activity	117	3	4.78	0.0348
molecular function	GO:0003964	RNA-directed DNA polymerase activity	11	1	0.45	0.03737
molecular function	GO:0015081	sodium ion transmembrane transporter activity	34	0	1.39	0.03743
molecular function	GO:0042623	ATPase activity, coupled	126	3	5.15	0.03813
molecular function	GO:0005230	extracellular ligand-gated ion channel activity	57	1	2.33	0.03997
molecular function	GO:0008066	glutamate receptor activity	24	0	0.98	0.04158
molecular function	GO:0001871	pattern binding	21	3	0.86	0.04162
molecular function	GO:0030247	polysaccharide binding	21	3	0.86	0.04162
molecular function	GO:0019842	vitamin binding	34	2	1.39	0.04175
molecular function	GO:0016421	CoA carboxylase activity	6	0	0.25	0.04257
molecular function	GO:0022890	inorganic cation transmembrane transporter activity	158	0	6.46	0.04401
molecular function	GO:0004197	cysteine-type endopeptidase activity	11	1	0.45	0.04495
molecular function	GO:0004497	monooxygenase activity	38	7	1.55	0.04664
molecular function	GO:0050662	coenzyme binding	65	2	2.66	0.04779
molecular function	GO:0042802	identical protein binding	35	2	1.43	0.04779
biological process	GO:0007018	microtubule-based movement	63	6	1.99	2e-06
biological process	GO:0007186	G-protein coupled receptor signaling pathway	124	0	3.93	2.4e-05
biological process	GO:0006259	DNA metabolic process	216	8	6.84	4.1e-05
biological process	GO:0046330	positive regulation of JNK cascade	8	2	0.25	0.00029
biological process	GO:0001539	cilium or flagellum-dependent cell motility	19	2	0.6	0.00048
biological process	GO:0006418	tRNA aminoacylation for protein translation	28	0	0.89	0.00118
biological process	GO:0006030	chitin metabolic process	28	3	0.89	0.00156
biological process	GO:0045879	negative regulation of smoothened signaling pathway	9	2	0.28	0.0016
biological process	GO:0042308	negative regulation of protein import into nucleus	8	2	0.25	0.00204
biological process	GO:0007409	axonogenesis	88	5	2.79	0.00223
biological process	GO:0045664	regulation of neuron differentiation	38	0	1.2	0.00289
biological process	GO:0006869	lipid transport	15	0	0.47	0.00367
biological process	GO:0005976	polysaccharide metabolic process	19	1	0.6	0.00385
biological process	GO:0006200	ATP catabolic process	61	5	1.93	0.00392
biological process	GO:0043065	positive regulation of apoptotic process	8	2	0.25	0.00398
biological process	GO:0009888	tissue development	194	9	6.14	0.00449
biological process	GO:0007140	male meiosis	6	1	0.19	0.00473
biological process	GO:0006813	potassium ion transport	45	0	1.42	0.0051
biological process	GO:0070588	calcium ion transmembrane transport	25	0	0.79	0.0053
biological process	GO:0044282	small molecule catabolic process	26	3	0.82	0.00616
biological process	GO:0042051	compound eye photoreceptor development	33	0	1.04	0.00689
biological process	GO:0048878	chemical homeostasis	34	1	1.08	0.00754
biological process	GO:0048813	dendrite morphogenesis	38	2	1.2	0.00834
biological process	GO:0019216	regulation of lipid metabolic process	6	0	0.19	0.00869
biological process	GO:0097285	cell-type specific apoptotic process	6	0	0.19	0.00961
biological process	GO:0009887	organ morphogenesis	153	9	4.84	0.00964
biological process	GO:0009072	aromatic amino acid family metabolic process	17	1	0.54	0.00995
biological process	GO:0007365	periodic partitioning	7	0	0.22	0.01069
biological process	GO:0008406	gonad development	6	0	0.19	0.01145
biological process	GO:0040007	growth	142	5	4.5	0.0125
biological process	GO:0009605	response to external stimulus	130	7	4.12	0.01307
biological process	GO:0007218	neuropeptide signaling pathway	25	0	0.79	0.01314
biological process	GO:0030162	regulation of proteolysis	9	2	0.28	0.01316
biological process	GO:0007423	sensory organ development	109	6	3.45	0.01325
biological process	GO:0010975	regulation of neuron projection development	29	0	0.92	0.01346
biological process	GO:0015074	DNA integration	21	1	0.66	0.01437
biological process	GO:0042180	cellular ketone metabolic process	144	4	4.56	0.01478
biological process	GO:0060361	flight	10	1	0.32	0.01573
biological process	GO:0006520	cellular amino acid metabolic process	110	2	3.48	0.01661
biological process	GO:0006811	ion transport	246	3	7.79	0.01724
biological process	GO:0007156	homophilic cell adhesion via plasma membrane adhesion molecules	23	1	0.73	0.01754
biological process	GO:0010721	negative regulation of cell development	10	0	0.32	0.01868
biological process	GO:0045137	development of primary sexual characteristics	10	0	0.32	0.01868
biological process	GO:0007548	sex differentiation	27	0	0.85	0.01892
biological process	GO:0032392	DNA geometric change	11	0	0.35	0.01991
biological process	GO:0032508	DNA duplex unwinding	11	0	0.35	0.01991
biological process	GO:0007559	histolysis	12	1	0.38	0.02043
biological process	GO:0035070	salivary gland histolysis	12	1	0.38	0.02043
biological process	GO:0016271	tissue death	12	1	0.38	0.02043
biological process	GO:0007367	segment polarity determination	6	0	0.19	0.02046
biological process	GO:0019363	pyridine nucleotide biosynthetic process	10	1	0.32	0.02067
biological process	GO:0072525	pyridine-containing compound biosynthetic process	10	1	0.32	0.02067
biological process	GO:0000272	polysaccharide catabolic process	8	1	0.25	0.02082
biological process	GO:0043436	oxoacid metabolic process	138	3	4.37	0.02173
biological process	GO:0006082	organic acid metabolic process	138	3	4.37	0.02173
biological process	GO:0019752	carboxylic acid metabolic process	138	3	4.37	0.02173
biological process	GO:0001510	RNA methylation	7	0	0.22	0.02586
biological process	GO:0009310	amine catabolic process	6	1	0.19	0.02744
biological process	GO:0042402	cellular biogenic amine catabolic process	6	1	0.19	0.02744
biological process	GO:0050909	sensory perception of taste	6	0	0.19	0.02796
biological process	GO:0006278	RNA-dependent DNA replication	11	1	0.35	0.02804
biological process	GO:0035071	salivary gland cell autophagic cell death	11	1	0.35	0.02828
biological process	GO:0006935	chemotaxis	81	5	2.56	0.02855
biological process	GO:0006629	lipid metabolic process	72	3	2.28	0.0289
biological process	GO:0008088	axon cargo transport	7	1	0.22	0.02892
biological process	GO:0006401	RNA catabolic process	9	0	0.28	0.02964
biological process	GO:0060429	epithelium development	106	6	3.36	0.03024
biological process	GO:0046532	regulation of photoreceptor cell differentiation	9	0	0.28	0.03106
biological process	GO:0048729	tissue morphogenesis	110	6	3.48	0.03206
biological process	GO:0022416	chaeta development	28	3	0.89	0.0327
biological process	GO:0008610	lipid biosynthetic process	35	2	1.11	0.03299
biological process	GO:0050773	regulation of dendrite development	16	0	0.51	0.03328
biological process	GO:0048814	regulation of dendrite morphogenesis	16	0	0.51	0.03328
biological process	GO:0007519	skeletal muscle tissue development	55	0	1.74	0.03332
biological process	GO:0042067	establishment of ommatidial planar polarity	27	2	0.85	0.03413
biological process	GO:0007219	Notch signaling pathway	23	0	0.73	0.03455
biological process	GO:0048588	developmental cell growth	24	0	0.76	0.03549
biological process	GO:0048102	autophagic cell death	13	1	0.41	0.03613
biological process	GO:0007166	cell surface receptor signaling pathway	262	4	8.29	0.03616
biological process	GO:0034762	regulation of transmembrane transport	31	2	0.98	0.03693
biological process	GO:0060538	skeletal muscle organ development	65	0	2.06	0.03716
biological process	GO:0034765	regulation of ion transmembrane transport	23	0	0.73	0.0377
biological process	GO:0022603	regulation of anatomical structure morphogenesis	66	1	2.09	0.03772
biological process	GO:0055088	lipid homeostasis	7	0	0.22	0.03775
biological process	GO:0007611	learning or memory	36	1	1.14	0.03794
biological process	GO:0050890	cognition	36	1	1.14	0.03794
biological process	GO:0006508	proteolysis	141	13	4.46	0.03824
biological process	GO:0007606	sensory perception of chemical stimulus	15	0	0.47	0.03847
biological process	GO:0007215	glutamate receptor signaling pathway	17	0	0.54	0.03847
biological process	GO:0014706	striated muscle tissue development	57	0	1.8	0.03929
biological process	GO:0060537	muscle tissue development	57	0	1.8	0.03929
biological process	GO:0006979	response to oxidative stress	20	1	0.63	0.04006
biological process	GO:0006814	sodium ion transport	16	0	0.51	0.04117
biological process	GO:0061061	muscle structure development	102	1	3.23	0.04171
biological process	GO:0007164	establishment of tissue polarity	38	2	1.2	0.04178
biological process	GO:0001736	establishment of planar polarity	38	2	1.2	0.04178
biological process	GO:0032879	regulation of localization	72	3	2.28	0.04201
biological process	GO:0008407	chaeta morphogenesis	18	3	0.57	0.04399
biological process	GO:0001654	eye development	92	4	2.91	0.04484
biological process	GO:0010769	regulation of cell morphogenesis involved in differentiation	31	0	0.98	0.04521
biological process	GO:0007612	learning	25	1	0.79	0.04565
biological process	GO:0046331	lateral inhibition	41	7	1.3	0.04653
biological process	GO:0045168	cell-cell signaling involved in cell fate commitment	41	7	1.3	0.04653
biological process	GO:0003007	heart morphogenesis	6	0	0.19	0.04674
biological process	GO:0061458	reproductive system development	24	0	0.76	0.04685
biological process	GO:0048608	reproductive structure development	24	0	0.76	0.04685
biological process	GO:0009187	cyclic nucleotide metabolic process	28	0	0.89	0.04772
biological process	GO:0046395	carboxylic acid catabolic process	21	2	0.66	0.04831
biological process	GO:0016054	organic acid catabolic process	21	2	0.66	0.04831
biological process	GO:0002009	morphogenesis of an epithelium	104	5	3.29	0.04871
biological process	GO:0009617	response to bacterium	26	3	0.82	0.05003
biological process	GO:0006310	DNA recombination	17	0	0.54	0.05164
biological process	GO:0007059	chromosome segregation	15	0	0.47	0.05173
biological process	GO:0080134	regulation of response to stress	28	2	0.89	0.05195
biological process	GO:0071103	DNA conformation change	49	5	1.55	0.05366
biological process	GO:0035235	ionotropic glutamate receptor signaling pathway	16	0	0.51	0.05387
biological process	GO:0007552	metamorphosis	92	4	2.91	0.05412
biological process	GO:0007266	Rho protein signal transduction	16	0	0.51	0.05415
TH vs TC
cellular component	GO:0005887	integral component of plasma membrane	71	0	1.28	3.8e-05
cellular component	GO:0030286	dynein complex	48	0	0.86	0.00019
cellular component	GO:0005858	axonemal dynein complex	22	0	0.4	0.00033
cellular component	GO:0005886	plasma membrane	285	1	5.13	0.00071
cellular component	GO:0030054	cell junction	106	0	1.91	0.00078
cellular component	GO:0016021	integral component of membrane	502	1	9.04	0.00102
cellular component	GO:0016020	membrane	1131	12	20.37	0.00117
cellular component	GO:0005891	voltage-gated calcium channel complex	16	0	0.29	0.004
cellular component	GO:0097060	synaptic membrane	46	0	0.83	0.01686
cellular component	GO:0033180	proton-transporting V-type ATPase, V1 domain	6	0	0.11	0.02118
cellular component	GO:0005635	nuclear envelope	9	0	0.16	0.02207
cellular component	GO:0044456	synapse part	79	0	1.42	0.03392
cellular component	GO:0044454	nuclear chromosome part	14	0	0.25	0.03607
cellular component	GO:0043227	membrane-bounded organelle	962	17	17.32	0.03785
cellular component	GO:0045211	postsynaptic membrane	43	0	0.77	0.03966
cellular component	GO:0005774	vacuolar membrane	11	0	0.2	0.04926
cellular component	GO:0044437	vacuolar part	11	0	0.2	0.04926
molecular function	GO:0042302	structural constituent of cuticle	38	29	1.17	4.1e-19
molecular function	GO:0003824	catalytic activity	3533	94	108.61	2.2e-07
molecular function	GO:0004930	G-protein coupled receptor activity	84	0	2.58	4e-05
molecular function	GO:0004553	hydrolase activity, hydrolyzing O-glycosyl compounds	44	2	1.35	6.6e-05
molecular function	GO:0005261	cation channel activity	96	0	2.95	0.00026
molecular function	GO:0003777	microtubule motor activity	46	0	1.41	0.0006
molecular function	GO:0003774	motor activity	69	0	2.12	0.00065
molecular function	GO:0022836	gated channel activity	129	0	3.97	0.00083
molecular function	GO:0046873	metal ion transmembrane transporter activity	118	0	3.63	0.00146
molecular function	GO:0004623	phospholipase A2 activity	7	1	0.22	0.00169
molecular function	GO:0004812	aminoacyl-tRNA ligase activity	30	0	0.92	0.00178
molecular function	GO:0030594	neurotransmitter receptor activity	22	0	0.68	0.00461
molecular function	GO:0005245	voltage-gated calcium channel activity	17	0	0.52	0.00638
molecular function	GO:0016491	oxidoreductase activity	522	30	16.05	0.0064
molecular function	GO:0003678	DNA helicase activity	18	0	0.55	0.00701
molecular function	GO:0004715	non-membrane spanning protein tyrosine kinase activity	25	0	0.77	0.00788
molecular function	GO:0008236	serine-type peptidase activity	38	3	1.17	0.00913
molecular function	GO:0001871	pattern binding	21	4	0.65	0.01011
molecular function	GO:0030247	polysaccharide binding	21	4	0.65	0.01011
molecular function	GO:0005085	guanyl-nucleotide exchange factor activity	32	0	0.98	0.01181
molecular function	GO:0015079	potassium ion transmembrane transporter activity	46	0	1.41	0.01521
molecular function	GO:0008061	chitin binding	17	2	0.52	0.01649
molecular function	GO:0005272	sodium channel activity	9	0	0.28	0.01697
molecular function	GO:0008188	neuropeptide receptor activity	13	0	0.4	0.01734
molecular function	GO:0008227	G-protein coupled amine receptor activity	20	0	0.61	0.01918
molecular function	GO:0008528	G-protein coupled peptide receptor activity	16	0	0.49	0.01956
molecular function	GO:0001653	peptide receptor activity	16	0	0.49	0.01956
molecular function	GO:0005267	potassium channel activity	41	0	1.26	0.02031
molecular function	GO:0008017	microtubule binding	22	0	0.68	0.02047
molecular function	GO:0016885	ligase activity, forming carbon-carbon bonds	7	0	0.22	0.02275
molecular function	GO:0050254	rhodopsin kinase activity	21	0	0.65	0.02295
molecular function	GO:0004888	transmembrane signaling receptor activity	154	0	4.73	0.02321
molecular function	GO:0016645	oxidoreductase activity, acting on the CH-NH group of donors	13	0	0.4	0.02539
molecular function	GO:0004871	signal transducer activity	273	2	8.39	0.02556
molecular function	GO:0060089	molecular transducer activity	273	2	8.39	0.02556
molecular function	GO:0015269	calcium-activated potassium channel activity	14	0	0.43	0.02717
molecular function	GO:0005227	calcium activated cation channel activity	14	0	0.43	0.02717
molecular function	GO:0022839	ion gated channel activity	14	0	0.43	0.02717
molecular function	GO:0015077	monovalent inorganic cation transmembrane transporter activity	119	0	3.66	0.02874
molecular function	GO:0015631	tubulin binding	25	0	0.77	0.02877
molecular function	GO:0015297	antiporter activity	9	0	0.28	0.03109
molecular function	GO:0015081	sodium ion transmembrane transporter activity	34	0	1.05	0.03392
molecular function	GO:0015276	ligand-gated ion channel activity	66	0	2.03	0.03464
molecular function	GO:0022834	ligand-gated channel activity	66	0	2.03	0.03464
molecular function	GO:0003964	RNA-directed DNA polymerase activity	11	1	0.34	0.03493
molecular function	GO:0030246	carbohydrate binding	50	7	1.54	0.03849
molecular function	GO:0022890	inorganic cation transmembrane transporter activity	158	0	4.86	0.03882
molecular function	GO:0022804	active transmembrane transporter activity	117	1	3.6	0.03898
molecular function	GO:0008066	glutamate receptor activity	24	0	0.74	0.03967
molecular function	GO:0016421	CoA carboxylase activity	6	0	0.18	0.04028
molecular function	GO:0005216	ion channel activity	172	1	5.29	0.04104
molecular function	GO:0022838	substrate-specific channel activity	172	1	5.29	0.04104
molecular function	GO:0016874	ligase activity	172	1	5.29	0.04323
molecular function	GO:0016746	transferase activity, transferring acyl groups	116	1	3.57	0.04482
molecular function	GO:0005231	excitatory extracellular ligand-gated ion channel activity	31	0	0.95	0.0454
biological process	GO:0007186	G-protein coupled receptor signaling pathway	124	0	2.13	1.2e-05
biological process	GO:0006259	DNA metabolic process	216	10	3.7	3.2e-05
biological process	GO:0007018	microtubule-based movement	63	0	1.08	0.00014
biological process	GO:0046330	positive regulation of JNK cascade	8	1	0.14	0.00023
biological process	GO:0006418	tRNA aminoacylation for protein translation	28	0	0.48	0.00074
biological process	GO:0045879	negative regulation of smoothened signaling pathway	9	1	0.15	0.00124
biological process	GO:0006869	lipid transport	15	1	0.26	0.00157
biological process	GO:0042308	negative regulation of protein import into nucleus	8	1	0.14	0.00168
biological process	GO:0001539	cilium or flagellum-dependent cell motility	19	0	0.33	0.00214
biological process	GO:0043065	positive regulation of apoptotic process	8	1	0.14	0.0032
biological process	GO:0055088	lipid homeostasis	7	1	0.12	0.0033
biological process	GO:0006030	chitin metabolic process	28	2	0.48	0.00377
biological process	GO:0006813	potassium ion transport	45	0	0.77	0.00396
biological process	GO:0070588	calcium ion transmembrane transport	25	0	0.43	0.00429
biological process	GO:0009888	tissue development	194	3	3.32	0.00462
biological process	GO:0042051	compound eye photoreceptor development	33	0	0.57	0.00529
biological process	GO:0007409	axonogenesis	88	2	1.51	0.00533
biological process	GO:0006200	ATP catabolic process	61	0	1.05	0.00653
biological process	GO:0019216	regulation of lipid metabolic process	6	0	0.1	0.0072
biological process	GO:0007219	Notch signaling pathway	23	1	0.39	0.00742
biological process	GO:0009072	aromatic amino acid family metabolic process	17	0	0.29	0.00796
biological process	GO:0097285	cell-type specific apoptotic process	6	0	0.1	0.00797
biological process	GO:0007365	periodic partitioning	7	0	0.12	0.00924
biological process	GO:0006520	cellular amino acid metabolic process	110	1	1.89	0.00953
biological process	GO:0010975	regulation of neuron projection development	29	0	0.5	0.0099
biological process	GO:0008406	gonad development	6	0	0.1	0.00992
biological process	GO:0007218	neuropeptide signaling pathway	25	0	0.43	0.01032
biological process	GO:0030162	regulation of proteolysis	9	1	0.15	0.01072
biological process	GO:0005976	polysaccharide metabolic process	19	1	0.33	0.0119
biological process	GO:0015074	DNA integration	21	2	0.36	0.01207
biological process	GO:0040007	growth	142	2	2.43	0.01241
biological process	GO:0007156	homophilic cell adhesion via plasma membrane adhesion molecules	23	0	0.39	0.01364
biological process	GO:0016358	dendrite development	38	0	0.65	0.01554
biological process	GO:0048813	dendrite morphogenesis	38	0	0.65	0.01554
biological process	GO:0010721	negative regulation of cell development	10	0	0.17	0.01573
biological process	GO:0006811	ion transport	246	1	4.22	0.01584
biological process	GO:0032392	DNA geometric change	11	0	0.19	0.01657
biological process	GO:0032508	DNA duplex unwinding	11	0	0.19	0.01657
biological process	GO:0001654	eye development	92	2	1.58	0.01775
biological process	GO:0007367	segment polarity determination	6	0	0.1	0.01806
biological process	GO:0007423	sensory organ development	109	2	1.87	0.01927
biological process	GO:0009887	organ morphogenesis	153	3	2.62	0.0193
biological process	GO:0009605	response to external stimulus	130	3	2.23	0.0212
biological process	GO:0001510	RNA methylation	7	0	0.12	0.02161
biological process	GO:0008037	cell recognition	34	1	0.58	0.02239
biological process	GO:0008038	neuron recognition	34	1	0.58	0.02239
biological process	GO:0008610	lipid biosynthetic process	35	2	0.6	0.02311
biological process	GO:0007605	sensory perception of sound	14	1	0.24	0.02379
biological process	GO:0006278	RNA-dependent DNA replication	11	1	0.19	0.02383
biological process	GO:0007519	skeletal muscle tissue development	55	0	0.94	0.02414
biological process	GO:0050909	sensory perception of taste	6	0	0.1	0.02465
biological process	GO:0006401	RNA catabolic process	9	1	0.15	0.02532
biological process	GO:0042067	establishment of ommatidial planar polarity	27	1	0.46	0.02624
biological process	GO:0060538	skeletal muscle organ development	65	0	1.11	0.02628
biological process	GO:0048592	eye morphogenesis	84	2	1.44	0.02638
biological process	GO:0007166	cell surface receptor signaling pathway	262	4	4.49	0.0268
biological process	GO:0050773	regulation of dendrite development	16	0	0.27	0.02719
biological process	GO:0048814	regulation of dendrite morphogenesis	16	0	0.27	0.02719
biological process	GO:0008039	synaptic target recognition	14	1	0.24	0.02772
biological process	GO:0048588	developmental cell growth	24	0	0.41	0.02775
biological process	GO:0046532	regulation of photoreceptor cell differentiation	9	0	0.15	0.02814
biological process	GO:0007169	transmembrane receptor protein tyrosine kinase signaling pathway	28	1	0.48	0.02843
biological process	GO:0014706	striated muscle tissue development	57	0	0.98	0.02851
biological process	GO:0060537	muscle tissue development	57	0	0.98	0.02851
biological process	GO:0061061	muscle structure development	102	0	1.75	0.02931
biological process	GO:0060429	epithelium development	106	1	1.82	0.02931
biological process	GO:0048729	tissue morphogenesis	110	2	1.89	0.03047
biological process	GO:0007164	establishment of tissue polarity	38	1	0.65	0.03082
biological process	GO:0001736	establishment of planar polarity	38	1	0.65	0.03082
biological process	GO:0048878	chemical homeostasis	34	2	0.58	0.0312
biological process	GO:0034762	regulation of transmembrane transport	31	1	0.53	0.03162
biological process	GO:0034765	regulation of ion transmembrane transport	23	0	0.39	0.03231
biological process	GO:0032879	regulation of localization	72	2	1.23	0.03316
biological process	GO:0007215	glutamate receptor signaling pathway	17	0	0.29	0.03338
biological process	GO:0022603	regulation of anatomical structure morphogenesis	66	0	1.13	0.03343
biological process	GO:0048513	organ development	271	4	4.64	0.03386
biological process	GO:0007606	sensory perception of chemical stimulus	15	0	0.26	0.03415
biological process	GO:0006629	lipid metabolic process	72	2	1.23	0.03426
biological process	GO:0010769	regulation of cell morphogenesis involved in differentiation	31	0	0.53	0.0345
biological process	GO:0019363	pyridine nucleotide biosynthetic process	10	0	0.17	0.03569
biological process	GO:0072525	pyridine-containing compound biosynthetic process	10	0	0.17	0.03569
biological process	GO:0006814	sodium ion transport	16	0	0.27	0.03628
biological process	GO:0050954	sensory perception of mechanical stimulus	15	1	0.26	0.0366
biological process	GO:0007173	epidermal growth factor receptor signaling pathway	12	1	0.21	0.03684
biological process	GO:0038127	ERBB signaling pathway	12	1	0.21	0.03684
biological process	GO:0006457	protein folding	50	0	0.86	0.03695
biological process	GO:0007600	sensory perception	40	1	0.69	0.03756
biological process	GO:0044282	small molecule catabolic process	26	1	0.45	0.04148
biological process	GO:0007059	chromosome segregation	15	0	0.26	0.04153
biological process	GO:0003007	heart morphogenesis	6	0	0.1	0.04184
biological process	GO:0009187	cyclic nucleotide metabolic process	28	0	0.48	0.04234
biological process	GO:0007140	male meiosis	6	0	0.1	0.04298
biological process	GO:0080134	regulation of response to stress	28	1	0.48	0.04342
biological process	GO:0045596	negative regulation of cell differentiation	26	0	0.45	0.04455
biological process	GO:0007266	Rho protein signal transduction	16	0	0.27	0.04512
biological process	GO:0009310	amine catabolic process	6	0	0.1	0.04514
biological process	GO:0042402	cellular biogenic amine catabolic process	6	0	0.1	0.04514
biological process	GO:0006310	DNA recombination	17	0	0.29	0.04531
biological process	GO:0035235	ionotropic glutamate receptor signaling pathway	16	0	0.27	0.04727
biological process	GO:0002009	morphogenesis of an epithelium	104	1	1.78	0.04777
biological process	GO:0042594	response to starvation	13	0	0.22	0.04904
biological process	GO:0071103	DNA conformation change	49	4	0.84	0.04905
biological process	GO:0009064	glutamine family amino acid metabolic process	17	1	0.29	0.04983
biological process	GO:0006508	proteolysis	141	7	2.42	0.04996
biological process	GO:0001738	morphogenesis of a polarized epithelium	41	1	0.7	0.05151
biological process	GO:0050768	negative regulation of neurogenesis	8	0	0.14	0.05153
biological process	GO:0050789	regulation of biological process	1268	16	21.73	0.0517
biological process	GO:0051090	regulation of sequence-specific DNA binding transcription factor activity	9	0	0.15	0.05301

## Sheet: Table S3
Table S3. Candidate genes involved in detoxification mechanisms of P. pseudoannulata in response to Cd.
Transcript ID	Brief description	TL vs TC		TH vs TC
		Fold change	FDR	Fold change	FDR
ABC transporter
c101656.graph_c1	ABC transporter	2.24	1.05e-06	NS
c101718.graph_c0	ABC transporter	-2.01	2.03e-05	NS
c104369.graph_c0	ABC transporter	1.85	4.97e-05	2	0.001744
c73706.graph_c0	ABC transporter	4.9	0.001206	NS
c37047.graph_c0	ABC transporter	4.99	0.000703	NS
Signal transtruction
c92057.graph_c0	TNF receptor-associated factor 2	-1.91	0.001238	NS
c104404.graph_c0	Glucose-6-phosphatase	1.58	0.003851	NS
c104404.graph_c0	Glucose-6-phosphatase	1.58	0.003851	NS
c86692.graph_c0	ADIPOR-like receptor	-3.1	1.07e-05	NS
c30839.graph_c0	Tenascin-X	6.22	0	5.86	3.33e-16
c75312.graph_c0	Tenascin-X	4.9	0.001206	NS
c95452.graph_c0	Tenascin-X	NS		2.73	6.76e-06
c77120.graph_c0	Neurogenic locus notch-like protein 1	4.62	0.006323	NS
c33704.graph_c0	Neurogenic locus Notch protein	4.17	8.82e-05	NS
c62762.graph_c0	Neurogenic locus Notch protein	NS		8.95	0
c83298.graph_c0	Fibropellin-1	5.28	8.73e-05	5.76	2.83e-06
c83469.graph_c0	Protein eyes shut-like protein	7.99	0	6.42	6.84e-09
c93523.graph_c0	NF-kappa-B inhibitor	-2.7	9.55e-11	-2.63	1.49e-06
c74041.graph_c0	Cathepsine L-like cysteine protease	5.47	1.95e-05	NS
c92437.graph_c0	cAMP-dependent protein kinase type II	-2.6	3.04e-06	NS
c94099.graph_c0	Glycogen phosphorylase	-2.64	9.6e-06	NS
c80187.graph_c0	Dynamin-1-like protein	-3.53	2.99e-07	NS
c93523.graph_c0	Nuclear factor NF-kappa-B p100 subunit	-2.7	9.55e-11	-2.63	1.49e-06
c31572.graph_c0	calcium-independent phospholipase A2	NS		4.61	0.005268
c42532.graph_c0	S-phase kinase-associated protein 1A	NS		9.58	0
c48396.graph_c0	Basement membrane-specific heparan Sulfate proteoglycan core	NS		7.9	1.11e-16
c83298.graph_c0	Fibropellin-1	5.29	8.73e-05	5.76	2.83e-06
c104343.graph_c0	Serine/threonine-protein kinase PLK1	1.64	0.002009	NS
c105441.graph_c1	Long chain fatty acid CoA ligase	NS		2.3	0.000335
Heat shock protein
c82407.graph_c1	Heat shock protein 70	-2.53	0.001357	NS
c91760.graph_c0	heat shock protein 70	-2.12	8.6e-06	NS
c93914.graph_c0	Heat shock protein 70	0.4	0.928099	2.2	0.008.39
c98341.graph_c0	Heat shock protein 20	1.64	0.000981	1.61	0.086944
c98797.graph_c0	Heat shock protein 20	1.81	0.000137	2.3	8.07e-05
c98654.graph_c0	Heat shock protein 20	1.6	0.001611	1.7	0.04003
c96001.graph_c0	Heat shock protein 20	1.72	0.000303	NS
c78977.graph_c0	Heat shock protein 20	NS		6.72	2.65e-10
c99445.graph_c1	Heat shock protein 20	NS		2.33	0.000111
c83433.graph_c0	Heat shock protein 20	NS		6.83	8.45e-11
c31716.graph_c0	Heat shock protein 20	NS		9.1	0
Detoxification enzyme
c91520.graph_c0	Glutathione S-transferase	2.62	6.56e-11	3.24	1.42e-09
c92582.graph_c0	Glutathione S-transferase	2.8	8.6e-13	NS
c98430.graph_c0	Gamma-glutamyltransferase	2.56	6.01e-08	2.27	0.000411
c76028.graph_c0	5-oxoprolinase	5.14	0.000244	NS
c91069.graph_c2	Aminopeptidase	NS		3.47	3.49e-10
c43108.graph_c0	Cytochrome P450 2C23	5.64	4.6e-06	6.42	6.84e-09
c59601.graph_c0	Cytochrome P450 4C1	7.78	0	NS
c100838.graph_c0	Cytochrome P450 4C1	5.75	3.17e-13	5.5	8.82e-10
c87169.graph_c0	Cytochrome P450 4C1	-2.56	0.002264	NS
c83113.graph_c0	Cytochrome P450 1A2	-4.69	0.004671	-3.22	0.046609
c55733.graph_c0	Cytochrome P450 1A1	5.35	5.26e-05	NS
c107346.graph_c0	Cytochrome P450 2A9	3.75	0.00222	NS
c90282.graph_c0	Cytochrome P450 3A4	NS		7.05	6.62e-12
c97326.graph_c1	Cytochrome P450 3A24	1.71	0.00041	2.41	3.13e-05
c98480.graph_c1	Cytochrome P450 2J2	3.01	1.72e-10	1.89	0.016398
c104451.graph_c0	Cytochrome P450 2J2	NS		2.61	1.26e-05
c104599.graph_c0	Cytochrome P450 2J2	2.22	7.28e-08	NS
c66155.graph_c0	Cytochrome P450 2J5	5.22	0.000146	NS
c104137.graph_c0	Cytochrome P450 4V2	1.95	8.11e-06	NS
c90112.graph_c1	Cytochrome P450 4V2	7.08	8.94e-14	6.25	3.59e-08
c94771.graph_c0	Cytochrome P450, putative	-5.1	5.22e-15	-7.67	7.77e-16
c98395.graph_c0	Cytochrome P450 4c3	9.06	0	8.47	0
c75410.graph_c0	Cytochrome P450 4c3	NS		4.7	0.003331
c98703.graph_c0	Cytochrome P450 4c3	NS		-2.74	5.17e-07
c95315.graph_c0	Cytochrome P450 4c3	NS		-1.96	0.006399
c100835.graph_c0	Cytochrome P450 4c3-like	NS		-4.75	4.26e-10
c103002.graph_c0	Putative cytochrome P450 12a4	1.98	8.26e-05	2.47	2.95e-05
c78102.graph_c0	Cytochrome P450 18a1	3.1	1.26e-11	3.26	8.86e-09
c89762.graph_c0	Cytochrome P450 18a1	3.31	4.44e-16	3.44	8.54e-11
c88343.graph_c0	Cytochrome P450 18a1	3.22	1.97e-11	2.83	4.82e-06
c99193.graph_c0	Cytochrome P450 18a1	9.89	0	8.54	0
c95345.graph_c0	Cytochrome P450 18a1	2.07	1.06e-06	NS
c102254.graph_c1	Cytochrome P450 18a1	NS		2.76	3.57e-07
c90264.graph_c0	Cytochrome P450 18a1	NS		-3.82	8e-08
c79512.graph_c0	Cytochrome P450 18a1	NS		5.43	3.49e-05
c102315.graph_c1	Putative cytochrome P450 49a1	1.52	0.004776	NS
c105709.graph_c1	Putative cytochrome P450 49a1	NS		2.1	0.001389
c105709.graph_c1	Putative cytochrome P450 49a1	NS		2.11	0.001389
c99742.graph_c0	Cytochrome P450 315a1	2.33	8.75e-05	NS
c99742.graph_c1	Cytochrome P450 315a1	2.15	0.000531	NS
c87886.graph_c0	Dimethylaniline monooxygenase	7.6	0	NS
c102456.graph_c1	Dimethylaniline monooxygenase	NS		-2.37	0.00016
c92142.graph_c0	Dimethylaniline monooxygenase	NS		3.31	2.63e-10
c100422.graph_c1	Dimethylaniline monooxygenase	4.5	0	NS
c101756.graph_c0	Dimethylaniline monooxygenase	2.11	6.2e-06	NS
c61372.graph_c0	Dimethylaniline monooxygenase	5.69	2.87e-06	NS
c84805.graph_c0	Dimethylaniline monooxygenase	2.91	8.39e-05	NS
c88819.graph_c0	Dimethylaniline monooxygenase	1.84	4.72e-05	NS
Transcripts significantly up- or down-regulated more than 1-fold and corresponding FDR﹤0.01 in one or both treatments are shown. NS: not significantly up- or down-regulated in TL vs TC or TH vs TC annotation database.

## Sheet: Table S4
Table S4. Primers used to validate the mRNA-seq data fot qRT-PCR.
Unigene id	Primer	Sequence (5′-3′)
c59601.graph_c0	F	TTCACGGCTGCGGGATAC
	R	CAAACTTCTCTGGCTCGGGA
c82407.graph_c1	F	CCGACGGCATACTGACTGTG
	R	GGCGAGATACGGCGACTTT
c91015.graph_c0	F	GGAAAAAAGTTGCTGGGCTG
	R	TTCTATCGTTACTGGATTGATTGCT
c92582.graph_c0	F	GGAAAAAAGTTGCTGGGCTG
	R	TTCTATCGTTACTGGATTGATTGCT
c98395.graph_c0	F	ACCGAGCAGAAAAAGACACCAC
	R	AGGAAAGTTTGCCATACGAAGG
c98430.graph_c0	F	ACCGAGCAGAAAAAGACACCAC
	R	AGGAAAGTTTGCCATACGAAGG
c101656.graph_c1	F	TGACAATACCATCAGGGGGG
	R	CCTCTTCCTCTGTGGGCGA
c91520.graph_c0	F	GCGAAAAGAGTGCCGATGTC
	R	GAAAGCCGTGCTGTCCAAA
c87886.graph_c0	F	CCTGCGTAATCTTCAACTTCCTTC
	R	CGACGGGGTGTTAGTAGCCA
β-actin	F	TGTCGCCTTGGACTTTGAGC
	R	CATTGCCGATGGTGATAACT
